# Supplementary material for: Selection index for economically important traits in Boer crossbred goats using principal component analysis
Source: PLoS One. 2025 Apr 1;20(4):e0310841. doi: 10.1371/journal.pone.0310841 (PMC11961013; doi:10.1371/journal.pone.0310841)
Supplement: S1 File — (XLSX) [file pone.0310841.s001.xlsx]

## Sheet: Sheet1
BW	WW	ADG	KR	GE	RGR	RR
-0.15731	1.36359	1.27504	1.33632	1.48883	1.35717	0.638744
-0.0996561	0.629995	0.508147	0.503265	0.696182	0.554327	0.590363
0.904292	1.62998	1.29564	1.04998	1.68457	0.715088	0.252884
2.46399	1.44235	0.773184	0.233727	0.0310151	-0.354404	-0.183191
0.729165	0.709513	0.289864	0.0432523	0.601785	-0.0675379	0.455112
2.75417	1.81527	1.14133	0.654473	-0.0233529	-0.0136301	-0.682376
2.57943	1.64752	0.845276	0.367857	-0.161536	-0.261028	-0.650902
2.00295	0.665291	0.192469	-0.169016	-0.412087	-0.608541	0.246275
1.57778	0.173612	-0.396955	-0.718385	-0.533541	-0.971687	0.546119
0.667082	0.192017	0.00610102	-0.182568	0.201711	-0.270655	-1.10863
0.157885	-0.0608265	-0.307583	-0.636132	-0.0994406	-0.741386	-0.131123
0.442053	0.690321	0.512282	0.731795	0.533137	0.399342	0.0465733
-0.317027	0.0885211	-0.0851203	-0.147743	0.0964139	-0.256215	0.126698
0.379416	1.05101	0.847573	0.797738	0.917819	0.473466	0.871565
0.798583	0.606125	0.544323	0.573021	1.32928	0.564916	0.707178
0.0764219	0.766649	0.556661	0.588516	0.892622	0.390679	1.79961
-0.0809576	0.0735617	-0.100746	0.0969752	0.320905	0.0608782	-0.982733
-0.818163	1.30008	1.10771	1.22799	1.14812	0.875849	-1.46564
-0.30795	0.70892	0.61666	0.912899	1.03026	0.76322	1.25196
0.466875	0.560805	0.820959	0.978503	0.833096	0.696798	-0.0625983
-0.370785	1.09049	0.564478	0.397986	0.106402	0.00889569	0.0172571
-0.145623	1.06026	0.455764	0.263037	-0.0238021	-0.144549	-0.712952
0.412957	-0.0997907	-0.304882	-0.722854	-0.509062	-0.87268	0.117436
1.68721	-0.0628431	-0.304882	-0.776808	-0.551599	-0.950943	0.14936
0.844866	0.0991759	0.0099749	0.242895	0.272611	0.315593	-0.511605
0.383896	0.0617164	-0.20362	-0.328864	-0.248216	-0.581587	0.124001
0.663175	-1.73952	-2.30157	-2.60459	-2.59799	-2.56358	0.0969325
-0.652432	-0.798322	-1.09571	-1.02624	-0.984383	-0.884838	-0.000728372
1.16033	-0.344952	-0.711858	-1.21269	-0.446855	-1.1343	0.181464
0.205672	-0.492784	-0.790801	-1.14093	0.0440427	-0.869417	-0.664391
-0.57569	1.0519	0.755733	0.591688	0.563043	0.214515	0.0787672
0.0596711	1.0339	0.874999	0.556607	0.701619	0.253984	-0.185888
-0.786543	0.850166	0.64545	0.516573	0.855976	0.528336	-0.379951
1.31496	-0.205247	-0.467369	-0.794069	-0.416975	-0.771227	-0.397037
0.635844	1.68644	1.44874	0.984486	1.08646	0.77766	-1.20395
0.265651	-0.551781	-0.511139	-0.238755	0.307969	0.307892	1.31221
0.304977	0.393693	0.422616	0.829975	1.03525	0.761295	0.883076
-2.37077	0.240365	-0.0879008	-0.103716	-0.0797572	-0.236962	-0.995323
1.10139	0.697943	0.217038	0.256018	0.756407	0.193337	-0.0722205
-2.26015	0.70475	0.418138	0.30821	0.610066	0.466727	0.305609
-2.34227	-0.140683	-0.232986	-0.509187	0.181564	-0.473772	-0.619427
-0.45337	0.912845	0.727325	0.758485	0.635898	0.423408	0.43308
0.491876	1.51056	1.22089	1.08533	0.930745	0.614974	0.358486
0.883603	0.588502	0.493753	0.459697	0.662389	0.323294	0.254161
0.124625	2.49206	2.31482	2.04895	1.97387	1.5998	0.00187952
0.17718	2.64345	2.3019	1.77171	1.77193	1.22315	-0.0852599
0.597823	0.424818	0.248691	0.326968	0.635834	0.239544	0.714193
1.20627	1.08413	0.94122	0.741357	0.676314	0.476353	1.19629
0.171259	1.79148	1.65089	1.5442	1.41052	1.2619	-0.49299
0.647702	0.478666	0.00723328	-0.133688	-0.46628	-0.398686	-1.46384
0.882883	1.02235	1.18616	1.26703	1.9567	1.42215	0.514015
1.56895	0.522881	0.342621	0.226473	0.219733	0.181593	0.465904
-0.542968	2.18943	2.24081	1.99744	2.94222	1.95795	-1.16888
0.11265	-1.12411	-1.42841	-2.511	-1.6433	-2.34433	-0.261607
0.742371	-0.870837	-1.10142	-1.36717	-1.11738	-1.29036	0.226697
0.799888	-0.654747	-0.837111	-0.912804	-0.674809	-0.824173	0.181914
0.624087	-0.705494	-1.51602	-1.88887	-2.10984	-2.18083	0.457091
-0.638408	0.153355	-0.477421	-1.09334	-1.20125	-1.3843	0.567432
0.355354	0.743312	0.656489	0.57768	0.70526	0.609198	-0.768706
-0.351697	0.0815201	0.128081	0.267494	0.566418	0.339659	0.409151
-0.154583	-0.724047	-1.11236	-1.3278	-1.21053	-1.44002	-0.533457
0.322284	-0.340308	-0.287346	-0.0202993	0.776123	0.473466	0.237893
-0.433503	1.0797	0.762469	0.453537	0.362523	0.297302	0.336391
-0.431945	-0.740891	-0.917042	-1.23298	-0.803771	-1.12248	-0.470778
-0.431945	0.0971415	-0.0526179	-0.0649753	0.246424	0.0532734	-1.35143
0.714635	0.95855	0.774913	0.543209	0.518253	0.386828	0.430832
1.33176	-0.250597	-0.503155	-0.990769	-0.714541	-0.982007	0.703761
-0.0677128	0.191941	0.0691629	0.0792165	0.239434	0.142414	0.217975
0.0214949	0.0606257	0.0192945	-0.0663155	0.241779	0.108529	-1.37841
-0.561277	0.942683	0.885664	0.601527	1.30731	0.616899	-0.25864
1.12673	0.8012	0.55575	0.495101	1.18388	0.55914	-0.0150268
-0.965547	0.232735	0.0753413	-0.20498	-0.252792	-0.40735	0.262381
0.870534	0.0110512	-0.115623	-0.431587	-0.373753	-0.563297	-0.721045
-0.321701	0.369516	0.0252545	-0.298416	-0.380644	-0.499763	0.208262
-0.539851	-0.844626	-0.927222	-0.906149	-0.730178	-0.733684	-0.0792348
-0.315469	-0.236468	-0.824211	-1.53022	-1.67644	-1.88546	-1.20485
-0.676896	0.0573939	-0.655916	-1.41654	-1.9493	-1.89255	-1.21205
0.355284	0.4612	0.165929	0.167374	0.12652	0.0651138	-0.20864
-0.11368	0.136737	-0.094989	-0.262343	-0.216899	-0.185943	-1.22284
0.362689	1.44807	1.49587	1.63793	2.81141	2.22239	-0.427613
-0.198992	1.49873	1.52499	1.50837	2.70569	2.08851	-0.259719
-0.298094	0.193159	-0.0585775	-0.103009	-0.120564	-0.156101	-0.49326
-0.381693	1.08878	1.1938	1.28638	2.51502	1.81318	-0.676081
-0.224703	1.51446	1.29543	1.19228	1.46876	1.06837	0.12427
-0.0887486	1.13897	1.01885	1.08778	2.01373	1.35348	0.228856
0.350952	0.820081	0.693913	0.861448	0.58792	0.506195	0.11222
0.0717473	0.920591	0.867755	0.673461	0.768772	0.707387	0.140997
1.37516	0.299529	0.287411	0.478147	0.689309	0.664068	0.00691544
-0.598284	0.00930937	-0.0259417	0.119872	0.39336	0.339659	0.21123
1.88391	-0.278459	-0.5085	-0.856238	-0.667871	-0.90411	0.234962
2.08872	0.539733	0.335866	0.132157	0.127039	0.0247792	0.602413
0.460887	-0.0567826	-0.317535	-0.612365	-0.562418	-0.736572	-0.550903
0.848894	1.67568	1.41279	0.810935	0.936792	0.617861	-1.42877
1.04688	-0.861786	-0.842576	-0.71791	-0.383862	-0.326488	-1.58435
1.32617	1.12299	0.894117	0.423046	0.420052	0.229918	-1.60413
0.406981	0.128905	-0.173349	-0.18175	-0.110111	-0.303385	0.286202
-1.11865	0.916392	0.77686	0.363034	0.448247	0.286713	0.191626
-0.971235	0.454911	0.0947284	-0.355322	-0.760694	-0.641271	0.688473
0.5499	1.55237	1.66794	1.04545	1.6585	1.0241	-0.486425
-1.54302	1.14735	0.981299	0.754218	0.852625	0.695835	0.0686055
0.310839	0.507991	0.440049	0.398656	-0.51445	0.122295	0.492162
-0.952922	0.617381	0.37479	0.283116	-0.163483	-0.127222	0.885054
-0.3404	1.00427	0.66306	0.38352	-0.053162	-0.0627247	-0.728239
-0.3404	0.819537	0.473802	0.221657	-0.191403	-0.209046	0.157993
-0.262528	1.00592	0.825285	0.645749	0.636838	0.52256	0.0740011
-1.22137	0.895081	0.825285	0.777397	0.969148	0.830605	0.534428
-0.95453	0.590092	0.379244	0.258415	0.141606	0.128841	0.309808
0.44065	0.220619	0.0569929	0.0166701	0.00513717	-0.0145927	0.139468
0.358525	1.06465	1.01845	0.650296	0.961197	0.711238	0.119684
0.719933	0.76908	0.677441	0.402108	0.566856	0.411857	0.123011
1.04244	0.381492	0.0880938	0.0452404	0.067403	-0.0685005	0.644679
-1.22184	0.357659	-0.0725528	-0.233161	-0.368171	-0.51324	0.356166
0.9058	0.471568	0.13449	-0.103037	-0.348552	-0.349591	-0.547306
0.64947	0.545462	0.248727	0.0437214	-0.166889	-0.163802	-0.0649364
-0.146792	0.153669	0.44709	0.651989	0.550879	0.630376	-0.862231
0.333722	-0.178856	-0.0413535	0.142656	0.0302628	0.0598193	-0.203784
1.35795	-0.100325	-0.31323	-0.389901	-0.250531	-0.370769	-0.0041456
-0.311183	0.084411	-0.0284894	-0.0079017	0.286482	0.153099	-0.463134
0.872902	0.641111	0.509557	0.66314	0.725065	0.625563	-1.50431
0.314338	0.387838	0.291686	0.471064	0.721547	0.55529	-0.586154
0.835139	2.34083	1.85234	1.35544	1.08477	1.0395	0.302722
0.875458	0.354315	0.213333	0.21183	0.209353	0.176299	0.334781
1.32583	0.201166	0.127708	0.254993	0.227048	0.266498	0.222741
1.32583	0.471607	0.296862	0.233781	0.521426	0.287676	0.222741
0.619541	0.503196	0.286258	0.207883	0.287895	0.134713	0.474896
-0.21847	0.314299	0.107024	-0.276523	0.0356864	-0.248514	0.515004
0.353192	0.767153	0.900223	1.07477	2.17024	1.59588	-0.102706
-0.065765	0.466214	0.625339	0.940967	1.88398	1.45226	-0.0823822
-0.104331	2.03821	1.9535	1.38753	2.09692	1.37607	-0.553511
0.174839	0.411694	0.303002	0.116744	0.153825	0.172929	-0.563133
0.430833	0.590392	0.407453	0.338806	0.555642	0.344472	0.246365
1.49045	2.4544	2.13022	1.51309	1.2437	1.03853	0.218154
1.11312	2.52829	2.16773	1.50015	1.16572	0.974038	0.203406
0.833834	0.570386	0.358483	0.194176	0.231394	0.102753	0.215097
-0.36611	0.423999	-0.0271684	-0.0792917	0.0771261	-0.211934	0.228226
0.192614	0.867367	0.52353	0.447301	0.463935	0.270349	0.17364
0.212127	0.821336	0.337601	-0.0712344	-0.106316	-0.4988	0.750703
-0.486093	0.474128	-0.0445532	-0.508455	-0.283553	-0.697104	0.809875
-1.07737	1.02297	0.694462	0.533406	0.192403	0.187562	-1.50971
0.163729	1.02297	0.731972	0.604625	0.312034	0.303078	0.498367
-0.197824	-0.0238917	-0.252323	-0.331343	0.0567741	-0.104118	0.493601
1.27089	0.427082	-0.130898	-0.657069	-0.701507	-0.93221	0.150889
0.413724	1.03121	0.477229	0.0869231	-0.360979	-0.400611	0.165547
-0.0626486	-0.541382	-0.790854	-0.906074	-0.488185	-0.792405	0.239413
-0.0618695	-0.652224	-0.980113	-1.30749	-0.744727	-1.20088	0.867249
0.299437	-0.179154	-0.26862	-0.259023	0.40065	0.0540435	0.873094
0.426735	-0.651989	-0.987332	-1.23958	-0.971555	-1.22928	-0.719246
-1.37742	-0.919523	-1.28856	-1.48613	-1.18157	-1.41487	0.732628
-1.57458	-0.228465	-0.32512	-0.387262	-0.0429191	-0.256215	0.808167
0.0382457	-1.35144	-1.67921	-1.77672	-1.63226	-1.67768	0.323778
0.418442	-1.22228	-1.73119	-1.80141	-1.92195	-1.83165	0.158083
-0.176398	-1.04741	-0.986524	-0.852836	0.104484	-0.375583	-0.97464
0.0207158	-0.59254	-0.91287	-1.20333	-0.808574	-1.1305	-0.148299
1.50039	-0.949775	-1.37447	-1.86887	-1.22855	-1.78718	0.497019
1.77967	-0.685786	-1.17631	-1.7027	-1.11155	-1.6847	0.476965
0.715227	-0.39716	-0.611782	-0.618823	-0.524965	-0.597952	0.150529
1.25889	0.741771	0.574107	0.541779	0.734069	0.554327	0.118515
0.979609	-0.526999	-0.840966	-1.2739	-0.642969	-0.993886	0.13659
2.01673	-0.562693	-0.701457	-0.857135	-0.377172	-0.587363	0.553763
1.65082	-0.174675	-0.70354	-1.02945	-0.95276	-1.1803	0.684786
0.647713	-0.174675	-0.70354	-1.02945	-0.95276	-1.1803	-1.18327
1.21533	-0.749315	-0.957153	-1.26028	-0.668363	-1.07879	0.697916
0.936045	-0.0915142	-0.395069	-0.449601	-0.294021	-0.421789	0.720308
0.410916	-0.0523642	-0.306787	-0.349227	-0.0717253	-0.303385	0.131465
-1.71739	-0.70021	-0.833881	-0.773406	-0.286702	-0.542119	0.362398
1.28119	-0.386152	-0.561831	-0.553688	-0.0493194	-0.343815	-0.257381
1.95303	-1.35219	-1.52367	-1.58167	-1.05454	-1.35888	-0.0731197
-0.0174604	-0.386646	-0.570991	-0.531755	-0.139319	-0.384246	-0.546137
0.541038	-0.687503	-0.886786	-1.18868	-0.738262	-1.06144	-0.586154
-0.937791	-0.19443	-0.348173	-0.285243	-0.226053	-0.242738	0.312722
-0.855666	-0.443944	-0.740957	-0.867023	-0.617733	-0.843425	0.350842
-2.20872	-0.443944	-0.703446	-0.756957	-0.530003	-0.710581	-0.981834
0.058892	0.212427	-0.0301401	-0.0615129	-0.131616	-0.189793	-1.16888
0.342292	0.14389	-0.0587523	-0.0917529	-0.0182868	-0.121446	0.269836
-0.310794	-0.549208	-0.875392	-1.04982	-0.84741	-1.04675	0.0427065
0.00863966	-0.896635	-0.756128	-0.347236	0.481837	0.356986	-0.510256
-0.220028	-0.497887	-0.880629	-1.38114	-1.41302	-1.52996	0.0742709
0.330703	0.0932695	-0.425386	-0.975405	-1.27655	-1.33582	-0.43085
-0.965364	0.504568	0.431836	0.243519	0.394273	0.287676	0.639553
1.02302	-1.05188	-1.07995	-1.12322	-0.889813	-0.851126	-0.278154
1.15361	3.02647	2.58427	2.09715	3.45494	2.2692	0.0410878
1.63005	1.03667	0.964871	0.761252	1.56966	0.979814	-0.0103506
-1.84743	-1.18675	-1.24896	-1.31192	-0.817942	-1.02373	-1.08345
-1.20674	-0.814342	-0.979703	-1.14083	-0.909667	-1.04176	-1.11313
0.414114	0.613287	0.414296	0.150363	0.658173	0.2819	0.118695
-0.0170708	0.0387027	-0.0541442	-0.0256604	0.327504	0.123354	-1.45935
-0.288356	-0.490587	-0.628349	-0.522592	-0.499179	-0.481473	-1.80557
0.631013	-0.367676	-0.372278	-0.246887	-0.0751926	0.0198698	0.306751
-0.435451	-0.214534	-0.211632	-0.0871826	0.211064	0.258797	0.570129
0.977575	-0.302408	-0.858945	-1.13866	-0.734576	-1.1699	0.26542
0.99389	0.0540485	-0.10224	-0.0259955	0.308468	-0.11952	-0.28238
-0.301445	0.856578	0.397368	0.547779	0.764713	0.519672	-0.314394
-0.301445	-0.0757633	-0.178198	-0.206645	0.244751	-0.151288	-1.19676
-0.301445	0.520074	0.0234647	-0.0655337	0.456883	-0.149362	-1.19676
0.627032	1.09316	0.597998	0.216103	0.167917	-0.0280697	0.0674364
1.24172	-1.11498	-0.93279	-1.14263	-0.902557	-0.843425	-1.44856
0.228215	-1.76284	-1.38531	-1.32264	-0.936257	-0.959664	-0.493439
0.507498	0.453922	-0.0591484	-0.427081	0.0230171	-0.51324	-1.40089
-0.554654	-0.144051	0.15708	-0.120398	0.184855	-0.099305	0.122472
-0.64542	-0.148598	-0.786013	-0.975191	-1.0842	-1.15733	-0.75162
-0.64542	0.3454	-0.203013	-0.589019	-0.157121	-0.68844	0.128947
-0.440126	0.288978	0.218573	0.0375338	0.295441	0.0894782	-0.148209
-0.365331	0.412123	0.584266	0.658381	0.711642	0.77766	-0.336696
-0.168607	-0.0164965	0.0535487	-0.100922	-0.174741	-0.123371	-0.376714
0.472216	0.0504531	-0.112283	-0.48221	-0.296709	-0.514203	-1.28129
0.058892	-0.440801	-0.838384	-1.72225	-1.05477	-1.65521	0.14954
-0.133547	-0.919905	-1.14419	-1.59745	-1.05619	-1.4492	0.136321
-0.412857	0.419717	0.271469	0.261341	0.115637	0.14251	0.162579
0.401142	0.345822	0.233958	0.265658	0.158172	0.196225	-0.322038
0.0398039	0.314193	-0.00808004	-0.31199	-0.412113	-0.511315	-0.327704
1.12462	-0.275791	-0.540657	-0.776362	-0.682923	-0.830911	0.0677961
-2.1771	0.698753	0.238531	0.0144363	0.174516	-0.113745	0.350752
0.532078	-0.0106504	-0.123088	-0.332533	-0.115138	-0.271617	0.314621
1.6492	1.57077	1.11758	0.998035	1.0947	0.790174	0.24114
-1.00155	0.0122033	0.0707637	0.209543	0.413068	0.447474	-1.13831
-0.163543	-0.503849	-0.386792	-0.157713	0.158652	0.175721	-1.22823
0.599903	0.530613	0.391564	0.486019	0.798831	0.617861	-0.0995583
0.46026	-0.163229	-0.0126929	0.318766	0.605235	0.613048	-0.978237
-0.640745	1.3011	1.04501	1.15689	1.09981	0.977889	0.406399
-0.402339	0.638585	0.630514	0.851029	0.908781	0.860447	0.591982
-0.484535	0.271891	0.445258	0.841563	1.51701	1.30888	0.562575
-0.769508	0.203356	0.304114	0.513522	1.15814	0.886438	-0.0141275
0.151742	0.815309	0.454368	0.0947414	-0.132203	-0.292796	0.128407
0.111482	0.667517	0.34013	-0.0153849	-0.170308	-0.348629	0.369781
0.587757	1.20963	0.676761	0.126908	0.0176114	-0.26873	0.32528
0.0592816	2.26543	1.8465	1.2583	0.877645	0.703536	-0.278963
-0.227819	0.959914	0.378892	0.261379	0.315182	-0.0184433	0.0474726
-1.03565	-0.330329	-0.00445052	0.177987	0.498561	0.342547	0.328931
-1.11778	-0.190768	-0.056186	0.0584421	-0.246801	-0.112782	0.295923
0.579093	1.10833	0.891298	0.605583	0.383584	0.229918	0.900252
0.328993	0.193941	0.192687	0.142991	0.277094	0.341584	0.352146
-0.207562	0.304782	0.305219	0.294057	0.387863	0.481167	0.920665
-0.295523	-0.032932	-0.1652	-0.371953	-0.4747	-0.621056	1.59548
0.664706	0.650023	0.274549	0.394036	0.244456	0.252058	0.948273
1.14961	-0.523848	-0.49421	-0.323948	-0.383245	-0.295683	0.429393
-1.29105	0.87862	0.46686	-0.185337	-0.629739	-0.58255	1.22678
-1.05075	0.421912	-0.0135879	-0.00421594	0.312476	-0.0367334	1.16734
0.618072	-0.868635	-0.687121	-0.561825	-0.355747	-0.493987	0.596208
-0.108616	0.404139	0.0612343	-0.521216	-0.181798	-0.65186	0.565363
-0.4709	0.00817711	-0.0165295	0.0984271	-0.0863008	0.0380637	-1.12032
1.98911	-0.66412	-0.72008	-1.04611	-0.526229	-0.783742	-0.969244
0.452049	-0.109911	-0.266541	-0.39003	-0.230693	-0.332264	0.95268
0.571583	1.01186	0.874954	0.719365	0.985218	0.568767	0.65583
-0.0486246	0.790174	0.648185	0.410747	0.780517	0.292489	0.617071
-0.745298	0.9314	0.699665	0.306808	0.187107	0.146168	1.3284
-0.161985	-0.364514	-0.639074	-1.08722	-0.854579	-1.05312	0.68011
0.452711	1.79579	1.25226	0.884505	1.14977	0.632301	-0.065386
1.82911	0.677256	0.480463	0.337249	0.333865	0.19045	-0.718347
0.623	-0.00816162	-0.362389	-0.755464	0.173067	-0.574849	-0.703959
0.0986264	-1.20432	-1.44205	-1.42555	-1.27882	-1.27445	-0.306301
0.169817	0.291872	0.758059	1.22214	1.57774	1.55844	-0.321499
-0.109395	-0.448153	-0.65638	-0.64886	-0.290345	-0.551746	-0.292992
1.20064	1.32195	1.30953	1.53979	1.64012	1.33164	0.250699
0.832365	0.483318	-0.13912	-0.270045	0.13641	-0.40735	0.216805
0.330991	0.0563021	-0.36547	-0.622034	-0.909077	-0.927878	0.764642
-0.534397	0.704859	0.60751	0.730205	0.883318	0.772846	-0.112957
-1.03309	0.0821149	-0.103115	-0.502107	0.132769	-0.364031	-0.204863
-0.257503	0.191034	0.450149	0.212546	1.2474	0.346397	0.00610609
-0.905046	0.404019	0.521842	0.574643	0.704512	0.213553	-0.908993
0.545701	0.0314596	0.350426	0.452803	0.124698	0.275162	1.07768
-0.868548	-0.300363	0.28619	0.603552	0.454653	0.736266	0.280528
-1.23682	0.986333	1.0979	0.899625	1.7765	1.00677	0.217975
0.418403	2.04037	1.99652	1.48094	1.68247	1.14878	-0.758814
1.01923	0.78969	0.840745	-0.0676558	1.09474	0.0192922	-0.562054
0.378544	2.68564	2.53059	1.70386	1.82016	1.20644	-0.531119
-0.384809	2.0312	1.96894	1.2534	1.63093	0.972113	0.217705
-1.36757	1.41407	1.33177	0.946236	1.35292	0.692947	0.904119
-0.146013	1.61396	1.5835	1.24922	2.04885	1.12791	1.47767
-0.259723	-1.69616	-1.16471	-1.12295	-1.57448	-1.0032	0.526065
-1.46044	-0.391487	0.204174	0.505396	-0.379089	0.385865	0.795037
-0.984	-1.4322	-0.611197	-0.00946536	-0.235367	0.34736	0.69243
1.61051	-1.16821	-0.278342	0.441637	0.244959	0.878737	0.238883
1.33123	-1.07192	-0.488768	-0.0159434	-0.74144	0.0383525	0.25542
1.86174	-1.8879	-1.20876	-0.887072	-1.35168	-0.634533	0.529752
2.37025	-1.92485	-1.20876	-0.830961	-1.28788	-0.537306	0.423728
1.06197	-1.4146	-0.471385	0.453737	-0.151135	0.743005	-0.126806
-0.726506	-1.22946	-0.700286	-0.318081	-1.02049	-0.276431	1.06545
0.606608	-1.5746	-1.05391	-1.0835	-1.32366	-0.914786	0.48299
1.12832	-1.46553	-0.933897	-0.87811	-1.23404	-0.802032	0.541802
-0.000320061	-1.68186	-1.0955	-1.22989	-1.27478	-1.0105	0.921655
-0.000320061	-0.723072	-0.176055	0.624132	-0.483694	0.301153	0.921655
0.235095	-0.422135	0.0988288	0.833473	-0.260797	0.48983	0.533169
0.793659	-1.70818	-1.28197	-1.21464	-1.75726	-1.23999	-0.410706
0.00825011	-1.09971	-0.534085	0.310439	-0.0297424	0.724714	0.966978
-0.414805	-1.38308	-0.504726	0.191135	-0.455873	0.514859	0.207453
1.66208	-0.644138	0.254014	0.93786	0.282741	1.24175	1.1319
0.226969	-0.532071	-0.234656	0.323471	-0.256938	0.452287	0.898723
0.97629	-1.14708	-0.671931	-0.367353	-1.29082	-0.523829	-0.88831
0.160219	-1.67869	-1.58572	-1.93921	-1.8641	-1.70539	0.287695
1.85901	-0.710939	-0.562643	-0.237504	-1.01201	-0.397723	-0.530849
0.296975	-0.665501	-0.400621	0.171095	-0.685732	0.186888	0.899353
-0.790864	-0.308297	-0.209839	0.1736	-0.644997	0.0152491	0.842339
0.0468159	-0.86251	-0.777615	-0.655135	-1.15631	-0.711544	0.764192
0.712804	-0.0824887	0.356936	0.646562	0.355947	0.466727	-0.820864
0.433451	-1.17325	-0.952311	-0.354841	-1.55457	-0.493025	0.474537
0.433451	-0.741136	-0.512137	-0.0570453	-0.749195	-0.0473225	0.474537
1.19473	-0.371628	0.162872	0.39247	-0.726104	0.243395	-0.661693
1.11261	-1.62815	-1.59594	-1.53266	-1.68917	-1.45578	0.196122
1.73923	-0.658224	-0.385553	0.132604	0.182296	0.394529	0.102418
-0.0412231	-0.0861137	0.06768	0.550607	0.0507058	0.515822	-0.585255
-0.123419	-0.523457	-0.0690771	0.600471	0.445758	0.892214	-0.617629
0.301358	-0.856093	-0.660855	-0.245623	-0.608143	-0.215784	-0.219791
0.301358	-0.461329	-0.348807	-0.571113	-1.20923	-0.573886	0.656549
0.871025	-0.906829	-0.369919	0.105352	0.99962	0.842156	-0.467181
0.731385	0.376403	0.716067	0.925744	0.516521	1.01639	0.428944
0.773582	0.561139	0.905326	1.06387	0.717674	1.16045	-0.943165
1.05286	0.505448	1.21908	1.00757	0.467682	0.975001	-1.85503
-0.5492	1.08084	1.20611	1.01887	0.281492	0.714125	0.282021
-0.508687	-0.422686	0.216659	0.411571	-0.596423	0.217403	0.0202247
0.444335	-0.64437	-0.0101102	0.174173	-0.817962	-0.0117048	-1.00521
-1.24298	0.310674	0.304823	0.0515173	-1.10946	-0.329376	-0.194342
-0.684418	-0.622667	-0.27484	0.0807801	-0.594248	0.127012	-0.274017
-1.11628	-0.350979	-0.118229	-0.0782239	-0.965405	-0.172466	-0.415652
-1.39556	-0.203172	-0.0415025	-0.0933311	-1.07662	-0.300497	0.500256
-1.13529	-0.411612	-0.104977	0.173064	-0.398915	0.270349	-0.429141
-1.13529	-0.143276	0.319116	0.605207	0.428703	0.899915	-0.429141
-0.834739	-0.904891	-0.237525	-0.121806	-0.411497	0.148286	-0.801979
-0.916861	0.0683223	0.606075	0.507877	0.268709	0.940346	-0.85054
-1.57605	1.23483	1.64014	1.36231	1.20395	1.42355	-0.0647565
0.0627875	0.470981	0.404293	0.230385	-0.913667	-0.279319	0.196032
-0.930826	-0.119108	0.41291	1.00093	0.897139	1.38552	-0.882015
-0.684995	-0.266899	0.261162	0.817482	0.719908	1.20138	0.487576
-1.51024	-0.805403	-0.553932	-0.448635	-0.834174	-0.485323	-0.246319
1.20831	-0.366984	0.125714	0.440901	-0.795289	-0.189793	0.00376799
1.17787	-1.59883	-1.33288	-1.16138	-1.64843	-1.04827	0.377946
-0.274394	-1.33483	-1.20975	-1.25418	-1.69049	-1.23289	-0.036969
0.202045	0.0804333	0.58887	1.04182	0.879918	1.39829	-0.149198
-0.702275	-0.172838	0.294273	0.519538	0.501553	0.882587	1.3257
0.554961	-0.616794	0.42637	1.00722	0.87919	1.56833	0.266211
0.332561	-0.420768	0.282699	0.873392	0.403129	1.24761	1.09297
-0.790314	-0.427056	0.0861863	0.231897	-0.302466	0.202964	0.338387
-1.31109	-0.0918461	0.146788	0.293845	-0.324029	0.127589	-1.275
0.495737	-0.128793	0.146788	0.347799	-0.258453	0.220291	0.477145
-0.144455	-1.02132	-0.334418	0.20412	-0.62595	0.400305	0.0595228
1.44992	-0.801018	-0.0419557	0.287398	-0.664329	0.409931	0.071663
0.874573	0.458496	0.743589	0.652279	-0.504624	0.14405	-0.0979396
0.971183	-0.196553	0.222909	0.678032	0.424072	0.900878	0.715092
0.20402	-0.53562	-0.164221	0.308409	-0.166448	0.537	-1.53668
0.010977	0.097842	0.451669	0.88248	0.518582	1.12564	0.0900081
0.221678	-0.317584	0.282903	0.767323	-0.104719	0.753594	-1.69136
0.396502	-0.149495	0.366441	0.794404	0.247669	0.946122	-1.06816
0.134165	-0.0717964	0.144542	0.314768	-0.363498	0.0511556	-2.19046
0.610604	0.576105	0.849411	0.833497	-0.343622	0.358911	-1.40269
-0.855958	-0.57489	-0.29158	-0.170212	-0.898916	-0.210971	0.28917
-1.357	-0.739304	-0.567262	-0.409238	-1.13134	-0.470884	0.296562
0.26772	0.416502	1.22717	1.46347	1.00087	1.50868	-0.699463
-0.744943	-1.0428	0.235921	1.01887	0.228326	1.29669	0.40451
-1.02423	-2.78483	-0.136393	0.738499	-0.132815	0.788249	0.431731
-1.73698	0.118751	0.592311	1.04624	0.636557	1.2254	0.246553
-0.629838	-0.778321	-0.567071	-0.226684	-1.20852	-0.278356	-1.65359
0.125728	0.764831	1.37479	1.395	0.0506974	1.08082	-1.79298
0.195489	0.588355	1.14051	1.16485	-0.0851278	0.95286	0.526605
0.377375	-0.173112	0.460482	0.905566	0.251074	0.838306	0.409987
0.544353	-0.320943	0.308733	0.722122	0.109288	0.667919	-0.13499
0.0433099	0.513888	0.430207	0.446484	-0.752427	-0.0117048	-0.128335
-0.376239	0.0825131	0.337118	0.624681	0.297072	0.648666	-0.0575623
-0.179125	-0.703442	-0.573864	-0.172183	-0.532503	-0.167652	-0.132382
0.935453	1.04464	1.21772	1.16419	0.936103	0.942271	-0.331121
0.935453	-0.104014	-0.061508	0.241858	-0.0831434	0.173988	-1.21654
-0.618151	0.76332	0.842585	0.96334	-0.278089	0.550477	-1.07446
-1.10758	0.652481	0.728348	0.855431	-0.373351	0.450362	0.0820046
-1.47533	1.4348	1.57905	1.54889	0.654502	1.09971	-0.771404
-0.987962	0.585012	0.707769	0.679148	0.055016	0.359874	-0.396138
-0.987962	-0.0215027	0.267681	0.638039	0.18726	0.535074	-0.396138
-0.963202	0.0280668	0.652978	1.1622	1.27696	1.341	-1.07536
-0.60179	0.914663	1.04661	0.946313	-0.137475	0.595721	-0.190385
1.20728	-0.394202	-0.191326	0.0268339	-0.650611	-0.0704258	0.253586
0.408715	-0.139216	0.308454	0.793868	0.188091	0.783435	-0.539212
0.726773	-0.807962	-0.896886	-0.80827	-1.60827	-0.999758	-0.103785
-0.557771	-0.918804	-0.973613	-0.86654	-1.61669	-1.01219	-0.0455121
0.105638	0.218662	0.418024	0.753553	-0.223937	0.532187	-0.565651
0.105638	-0.762023	-0.31917	0.0457541	0.029008	0.333883	-0.565651
0.844508	-0.350287	-0.0276117	0.419112	0.307289	0.628451	0.0552063
-1.47821	-0.240321	-0.250497	-0.288972	-1.45747	-0.618168	-1.06097
-0.971106	-0.780705	-0.692903	-0.415072	-1.16727	-0.534418	-0.777699
-0.362215	-0.250992	-0.0781563	0.146454	-0.486249	0.069927	-0.475004
0.145587	-0.214139	-0.0781563	0.0967518	-0.580181	-0.0338455	-0.683276
0.96137	-0.463789	-0.491621	-0.313949	-1.01774	-0.507464	-0.18382
2.0785	-0.935644	-0.943305	-1.25924	-1.67917	-1.34319	-1.1428
0.810344	-0.196651	-0.184564	-0.149943	-1.08854	-0.427565	-0.201985
0.251507	-0.793964	-0.66694	-0.972819	-1.51355	-1.07024	-0.832555
-0.109784	-0.941753	-0.818688	-1.33324	-1.63141	-1.33635	-0.841547
1.96949	-1.00732	-0.603929	-0.158727	-0.513338	0.0174632	-1.73902
-1.21909	0.520616	0.571103	0.487727	1.1558	0.528336	-1.13381
0.964108	0.59451	0.647829	0.569736	1.22979	0.60631	-1.3937
-0.153025	0.897511	0.987682	0.808124	1.45208	0.827717	-1.24352
-0.856289	0.0518936	0.212627	-0.813262	0.935257	-0.530568	-0.215564
0.900159	-0.327958	-0.136118	-1.29717	0.35196	-1.02416	-1.19226
0.1181	0.0898688	0.320879	-0.0350424	1.14026	0.184192	-0.191284
-1.47023	-0.116473	0.0107326	0.182664	0.952847	0.392604	0.324618
-0.361046	-0.547684	-0.334536	-0.0563751	1.18654	0.454213	-0.0989288
0.397776	-0.29235	-0.348661	-0.470127	-0.15971	-0.559447	-0.961151
1.67947	-0.54403	-0.338181	-0.0186239	0.200793	0.186503	-0.284539
-2.41241	-0.54596	-0.775204	-0.868183	-0.657686	-0.999797	-0.322848
-0.14017	-0.37973	-0.536121	-0.576232	-0.350569	-0.752937	0.356543
-0.14017	-0.898517	-0.646051	-0.712931	-0.353997	-0.30916	0.356543
0.158505	0.697459	0.492869	0.370037	0.351763	-0.085828	-1.67068
0.0156516	0.438825	0.264395	0.147794	0.233461	-0.238888	-0.648204
0.697023	0.197979	0.176241	0.306129	0.663605	0.152233	-1.05737
0.147959	0.0132426	0.0244934	0.157215	0.596698	0.0689644	-0.0393071
-0.253958	0.728631	0.651364	0.585462	0.449953	0.225105	-0.414034
1.59124	1.1209	0.984885	0.893419	1.249	0.459989	-0.143892
0.065904	0.988685	0.654896	0.517752	1.16162	0.0229502	-0.525364
0.307653	-0.0420069	-0.375486	-0.651758	-0.16894	-0.830911	0.26855
0.866218	0.709769	0.711117	0.873633	1.46529	0.825792	0.19846
-0.11329	-0.0607633	-0.0745302	-0.170919	0.594671	-0.158026	-0.362415
-0.624384	-0.333194	-0.504824	-0.786723	0.029842	-0.874499	-0.266823
0.164153	1.1	0.949558	0.777396	0.925761	0.533149	-0.0322029
-0.0700501	0.225586	0.323706	0.534475	1.09923	0.429184	-0.100098
-0.100825	-0.941424	-1.17401	-1.12387	-1.09913	-1.32807	-0.415383
2.26092	0.904724	0.785461	0.815717	1.41656	0.663106	-0.622125
-1.26245	0.904615	0.561021	0.445867	0.448845	0.101213	-0.214036
-1.26245	0.904872	0.531954	0.407085	0.188441	-0.0579115	-0.214036
0.487319	0.982194	0.881501	0.820844	0.488922	0.407043	-0.524015
0.139724	-0.84257	-1.20612	-1.55308	-1.513	-1.80274	-0.422847
-0.724047	1.04438	1.11999	1.29997	1.86044	1.36763	-0.322398
0.310956	1.39301	0.994243	0.584759	0.35243	-0.0367334	-0.467181
-0.963093	0.501778	0.396435	0.383916	0.446583	0.151559	0.0383899
-0.765932	0.0540198	0.631868	0.653123	-0.536355	0.275162	-0.0379582
-1.65255	-0.262552	0.252386	0.276097	-0.811009	-0.0415466	-0.497486
-0.904936	0.147882	0.538273	0.666114	-0.0143352	0.63904	-1.71114
-0.577638	-0.448168	-0.0782715	-0.0377229	-0.591104	0.019966	-0.473835
0.45601	0.676833	1.05929	1.33012	0.998597	1.49958	0.103947
0.176732	0.853713	0.998699	1.12855	-0.0162044	0.951897	0.12526
-0.108616	1.13436	1.20819	1.25017	0.0540994	0.95286	-0.666189
-0.173282	0.460824	0.330591	0.415239	0.546727	0.249171	-0.273837
1.76863	0.249941	0.585944	0.58331	0.0591688	0.65733	-0.348657
-0.85117	-0.832507	-0.461559	-0.718913	-1.25045	-0.674001	-0.328063
-0.925949	-0.333096	-0.0978703	-0.114981	-0.147071	-0.0232565	-0.339754
-0.728792	1.02135	0.887688	0.887329	0.982246	0.636152	-0.410886
0.0616189	0.171559	0.0539257	-0.122692	0.0912136	-0.311086	-2.24711
-0.0205768	0.67607	0.975856	1.36202	1.03597	1.45914	-1.3973
-0.734678	0.168145	-0.0619843	-0.240844	-0.0706207	-0.524792	-1.12122
-0.740697	0.210451	0.0236407	-0.124303	0.156706	-0.306273	-0.128515
0.909676	0.626015	0.713756	0.64673	0.278603	0.492718	-1.1509
1.91302	-0.368071	-0.000500508	0.165209	0.685914	0.487905	-0.123929
0.387651	-0.177963	0.122635	0.147906	0.613279	0.349285	-1.7624
0.218157	0.615404	0.487544	0.355227	-0.167083	-0.0530983	-1.69496
0.300283	-0.127405	-0.217455	-0.277341	-0.880755	-0.570998	-0.7768
1.02942	0.136585	0.057429	0.0269456	-0.563038	-0.243701	-0.793886
-0.576859	0.755504	0.743992	0.547092	0.545339	0.198151	0.108084
-1.58487	0.312141	0.290453	-0.171577	0.136376	-0.422752	-0.192903
-1.4489	-0.375975	-0.238036	-0.129616	-0.216629	-0.088716	0.580561
-1.30558	1.63297	1.72976	1.28213	1.01955	1.06243	-1.10324
-0.70591	-0.405577	-0.495556	-0.783891	-1.0113	-0.895726	-0.404142
-0.238882	0.259474	0.205213	0.157069	-0.106533	0.0864363	-1.32805
0.0503218	-0.999444	-1.14483	-1.4448	-1.93087	-1.67234	-0.756117
0.210249	-0.381607	-0.1119	0.117079	-0.0664201	0.024683	-1.52949
1.09685	-1.48436	-0.78663	0.224757	0.305791	1.02602	-0.251805
1.16757	0.407994	0.645855	0.781496	0.937914	0.923981	-0.242363
-0.139001	-1.47303	-1.24469	-0.751161	-0.849654	-0.412163	0.0389295
-0.139001	-0.784046	-0.344853	-0.00209383	-0.631987	0.0482676	0.0389295
2.00674	-1.22757	-1.32194	-1.23174	-1.6127	-1.30355	-0.896403
-0.091865	0.145109	0.149329	0.41776	0.0910035	0.315593	-0.228334
0.598306	1.07788	0.320898	-0.53516	-0.745121	-1.10797	-0.345689
0.729075	0.782309	0.092423	-0.82867	-0.855888	-1.27888	-0.291823
0.727377	1.51664	0.403198	-0.3345	-1.06676	-0.93736	-0.0305842
1.3224	1.5959	0.582601	-0.131633	-0.393251	-0.486286	-1.5196
1.3224	0.557906	0.155538	0.539673	0.364376	0.849858	-1.5196
-0.329103	0.931034	-0.548085	-1.52355	-2.44108	-2.40495	-1.32985
1.4657	0.866922	-0.4745	-1.29499	-2.11327	-2.07204	-0.211518
1.4657	2.56526	1.61246	0.649807	0.438536	0.0606857	-0.211518
0.428395	2.01641	1.09109	0.310974	0.249369	-0.124334	0.500076
-0.703113	0.0546857	-0.568665	-0.256229	-0.0405593	0.086032	0.686675
1.49427	-0.351769	-0.87216	-0.340397	-0.258048	0.002446	-0.869425
0.333683	1.90826	0.674371	-0.577517	-1.09298	-1.42785	-0.167813
-0.339231	1.55578	0.37015	-0.454319	-0.738163	-1.02078	-0.870324
-0.618541	-0.0632195	-0.769901	-1.03684	-0.344136	-0.75775	0.0454942
0.830254	0.013377	-0.776403	-1.24676	-1.06686	-1.30517	-0.234539
0.550972	-0.309976	-0.742642	-0.313261	1.06616	0.380089	-0.208011
0.11304	-0.0492253	-0.592119	-0.643253	-0.305636	-0.517091	-1.49172
0.614009	1.42765	0.526131	0.0430736	0.329586	-0.140699	-0.622125
-0.176009	1.27986	0.374384	-0.0626298	0.152354	-0.255253	-1.25521
-1.23591	0.485713	-0.0772741	-0.413286	-1.92	-1.14713	0.268927
-0.759466	1.1591	0.529554	-0.161743	-0.898011	-0.416976	0.143155
-0.404287	-0.318967	-1.1201	-0.93782	-0.663866	-0.840537	-1.78039
-0.486482	0.0445912	-1.13141	-1.71714	-2.25249	-2.13631	-1.82985
1.49641	-0.467312	-1.65106	-2.33437	-2.63085	-2.65208	-0.19569
-0.298835	-0.188149	-0.744096	-0.481511	0.184088	0.0956295	-1.54838
1.41616	0.628208	-0.446627	-0.449317	0.403971	-0.537306	-0.479411
0.355015	-0.214238	-1.29134	-1.15747	-0.104228	-1.11954	0.00916362
0.634297	-0.790329	-1.0098	-0.239399	0.508604	0.507158	-0.0248289
1.42373	2.44834	1.10201	-0.190066	-1.35674	-1.34201	-0.781296
1.09051	1.61853	0.861036	-0.191349	-1.07151	-0.742348	-0.0759075
1.09051	-0.303554	-1.03972	-0.704567	-0.514711	-0.348629	-0.0759075
0.999312	-0.122279	-0.899896	-0.857018	0.137107	-0.551746	0.201698
0.999312	-0.987629	-1.56723	-1.17303	-1.11881	-0.895418	0.201698
-0.0396649	0.956851	-0.18932	-0.875186	-1.42562	-1.3708	-1.8928
0.675539	0.439592	-0.70083	-1.22913	-1.78673	-1.67823	-1.49532
-0.736821	1.69302	0.946981	-0.117665	-1.26664	-0.815509	0.178496
-0.213016	-0.0274565	-0.838341	-0.599261	0.730802	-0.192681	1.47228
-0.213016	0.358227	-0.369608	-0.2702	-0.0278522	0.0559688	1.47228
-0.224313	-0.839527	-1.33336	-0.851345	-0.694702	-0.496875	0.81572
0.334357	-1.65776	-2.19406	-1.40425	0.390851	-0.413125	-0.118353
-0.396885	0.524734	0.180857	0.223233	0.52461	0.433035	0.907086
-0.289641	-1.10004	-1.70712	-1.25428	-0.907099	-0.767377	0.923183
-1.02527	-0.287005	-0.693381	-0.222081	-0.35987	-0.196532	0.261508
-1.02527	-0.656481	-1.03439	-0.465953	-0.55704	-0.367881	-0.619427
-0.665447	0.620712	-0.580271	-1.61238	-1.91689	-2.24218	1.00025
-1.44476	0.0715224	-1.18753	-2.5057	-2.20806	-2.87235	1.05403
0.324813	1.14187	0.184061	-0.533869	-0.869483	-1.0333	0.974712
-0.991273	-0.637266	-1.17821	-0.83966	-0.804204	-0.593139	0.734156
-0.286564	2.24362	0.943379	-0.00656143	-0.329458	-0.611429	0.54423
0.354115	-0.713248	-1.68111	-1.46531	-0.521393	-1.20426	-0.359898
0.304459	-0.475675	-1.23187	-0.735421	0.20143	-0.230224	0.308396
-0.0568053	-0.552015	-1.2998	-0.69004	0.269764	-0.163802	-0.581658
-0.96478	-1.97112	0.100382	1.19612	3.13722	2.6724	0.282201
-0.84119	-1.90259	0.127289	1.17454	1.91693	1.96893	0.119234
0.846074	-1.45708	0.13389	0.644258	-0.324279	0.474428	-1.24262
1.33035	-2.04038	-0.582116	-0.465022	-1.68621	-0.90694	0.539104
1.05107	-0.747174	1.09993	1.6789	1.11314	1.66713	0.560327
1.39172	-0.562438	1.21417	1.67242	0.822483	1.4633	-0.934172
-0.00850068	-2.98153	-1.35366	-0.886937	-1.61872	-0.923219	0.944406
-0.287654	-0.777528	0.940218	1.42191	0.56873	0.956711	0.972194
1.05003	-1.116	0.696582	1.42606	0.988116	1.30502	-0.170241
1.02117	-0.46619	1.25576	1.84481	1.41925	1.79936	0.432721
1.03817	-3.06606	-1.36677	-0.680731	-0.323239	0.0957547	0.561946
1.18574	0.36581	1.97646	1.84276	0.765057	1.35408	0.0814651
0.73613	-1.37709	0.103616	0.23558	-0.746813	-0.21771	-0.811871
-0.686015	-2.78032	-1.21496	-1.08072	-1.57617	-1.23631	0.272605
-0.513362	-2.06051	-0.311565	-0.0708948	-0.919857	-0.196532	0.645578
0.478807	-0.957459	0.815089	1.03188	0.147664	0.840231	0.121213
-0.0797889	-1.93667	-0.175446	0.317843	-0.510863	0.308854	0.177957
1.11088	-2.99706	-1.26347	-0.77641	-0.646335	-0.426602	0.179845
-0.171334	-2.13542	-0.338044	0.282649	0.16832	0.592833	1.18928
0.762846	-2.11664	-0.358922	0.148129	-0.742592	0.110165	0.0116816
0.0253904	-2.1144	-0.27578	0.359677	0.28347	0.839269	0.141716
0.385275	-1.38112	0.38592	0.733829	-0.113041	0.592833	0.406813
1.03661	-1.86354	-0.10863	0.378346	-0.279978	0.342547	-0.871223
1.59592	-1.64192	0.22478	0.847676	0.904082	1.25669	0.727232
1.06118	-1.98515	-0.309302	0.00851672	-0.970556	-0.136848	0.360203
1.19699	-1.45808	0.154979	0.401961	-0.597968	0.0902002	-0.0684435
0.638422	-1.59858	0.29412	0.694471	0.430639	0.845044	-0.906295
0.492905	-0.810465	-1.32377	-0.860056	-0.19406	-0.201345	-0.510166
-0.065765	-2.42146	-2.33485	-2.3315	-2.13514	-2.11573	0.424807
2.13969	-1.24416	-1.8185	-1.70019	-1.64438	-1.61214	0.159432
0.78678	-0.389017	-0.917869	-0.618952	-0.839277	-0.61913	0.155115
1.08576	-1.41685	-1.71403	-0.738357	0.488903	0.456138	0.489105
0.449984	-1.48538	-1.81936	-0.934751	0.184089	0.216441	0.0431561
-0.498559	-1.41685	-1.79076	-0.939066	-0.249713	-0.0598368	-0.631118
-0.498559	0.375457	-0.756402	-0.782889	-0.456473	-0.709618	-0.631118
0.305931	0.153773	-0.90815	-0.810945	-0.329309	-0.606616	-0.563403
-0.0556366	-0.64837	-1.55285	-1.35729	-0.577755	-1.121	-0.572485
-1.69142	-0.384373	-1.31718	-1.16305	-0.335807	-0.927021	0.535867
0.637745	-1.58551	-2.10574	-1.24891	-0.685924	-0.518053	-0.111609
0.38519	-1.81827	-2.30693	-1.43451	-0.794034	-0.628757	-0.116645
-0.00226783	-1.24593	-1.69041	-0.844666	-0.908929	-0.471847	-0.291823
0.416576	-2.20656	-2.6384	-2.05323	-1.85535	-1.57985	-1.22734
-0.00226783	-1.84505	-2.83341	-2.60125	-1.88268	-2.13611	-1.16798
0.561061	-2.54098	-3.57297	-4.06907	-2.8456	-3.4947	1.25376
1.39994	-2.24005	-3.26398	-3.27487	-2.4118	-2.76767	0.553313
0.664842	-2.72529	-3.16959	-3.58391	-2.49143	-2.83957	0.408161
0.38556	0.391284	0.207962	0.60971	1.88759	1.24167	-0.437954
0.113429	-1.48767	-1.67573	-0.916112	-0.108011	-0.204233	0.579752
0.161633	-0.437475	-1.25477	-0.780384	0.675379	-0.344778	0.659337
-0.11329	-0.806947	-1.6708	-1.24008	-0.018928	-0.925413	-0.0731197
0.584454	-1.08612	-2.29638	-1.79701	-1.23534	-1.43869	0.747646
0.305171	-1.38169	-2.63738	-2.21353	-1.75109	-1.93656	0.786404
-0.230546	-1.10597	-1.89821	-1.50843	-0.662533	-0.856902	-0.572935
-0.42766	-1.06903	-1.89821	-1.57534	-0.798113	-1.00878	0.389421
1.07536	-0.435563	-1.31982	-1.02932	-0.265505	-0.529605	0.750973
0.839381	0.0605041	-1.09752	-0.731287	0.0507727	-0.377508	0.415185
0.542873	0.0605041	-1.09752	-0.731287	0.0507727	-0.377508	-0.370959
0.460747	-0.11077	-0.925134	-0.524809	0.708094	0.0953696	-1.29028
-1.39092	0.0739658	-0.735875	-0.391003	0.929633	0.238581	-0.696765
-1.39092	-1.49085	-2.36432	-2.46497	-1.13871	-1.75472	-0.696765
-1.25373	-0.404766	-1.44893	-0.828197	0.201652	-0.34189	1.26635
-0.777292	-0.189404	-0.816411	-1.04107	1.03166	-0.326488	1.14404
1.23749	-0.820902	-1.3662	-0.785327	-0.255727	-0.18498	-0.203424
0.750941	-0.844735	-1.31884	-0.621307	0.0486417	0.0911176	0.163119
0.668819	0.446927	0.452836	0.986866	0.420982	1.29559	0.134612
0.944222	1.86067	1.64382	1.53644	1.21213	1.7362	0.0885693
0.944222	0.678073	0.174824	0.203709	-0.309541	0.218366	0.0885693
-0.474796	-0.303554	0.830918	1.58552	3.33533	3.09868	0.019775
-1.67411	-0.451331	0.679169	1.4474	2.98087	2.91922	-0.75162
0.461725	1.5274	2.26762	2.20421	1.8213	2.30089	-0.46781
0.27495	1.5915	2.5449	2.6758	2.95328	3.06176	0.280897
0.135307	1.07424	2.01463	2.28302	2.33297	2.64136	0.293396
-2.23819	0.857912	1.79675	2.05641	2.21558	2.4966	-0.316912
0.852482	0.416631	1.23321	1.42469	1.05054	1.77755	0.18596
-0.387146	0.194947	0.96892	1.09665	0.615439	1.36716	0.502504
-1.91982	0.905277	1.43121	1.23703	-0.0323534	0.911467	-0.0264475
-0.0852426	0.678238	1.23305	1.13128	0.0157081	0.915317	-0.421588
-1.17785	0.371732	1.19253	1.40217	0.987861	1.70495	-0.0228505
-1.26621	0.598775	1.4299	1.61151	1.36273	1.99415	-1.40269
-1.62762	2.23544	3.07575	2.78529	2.42872	2.84213	-1.41169
-0.143286	0.299152	1.01833	1.02476	0.524944	1.20324	0.169504
0.390924	1.51445	2.30645	1.86175	1.18414	1.79843	-0.822663
0.365899	0.790855	1.52372	1.56789	0.963697	1.70425	-0.350275
0.880982	0.711607	1.57109	1.79665	1.43068	2.13675	-0.0823822
1.14567	2.35205	2.9082	1.92789	0.908776	1.55821	-1.3937
1.37897	0.442629	1.46356	1.68912	2.40663	2.53036	-0.12249
0.82041	1.44021	2.48659	2.46605	3.60295	3.35841	-0.0557638
1.61638	0.738827	1.24878	0.74806	-0.129961	0.590908	0.502504
0.836051	2.2433	2.98242	2.17301	2.06596	2.1794	0.509428
-0.173282	1.061	1.84687	1.54282	1.32335	1.70429	-2.97192
3.28965	1.34315	2.16956	1.70983	1.61274	1.95969	0.481641
1.86242	-0.945645	0.226272	0.0524109	-0.140373	0.244357	0.386237
1.40855	-0.797856	0.415529	0.496942	0.10465	0.665993	0.533259
0.819822	-0.853423	-1.48248	-1.79033	-1.75534	-1.95958	0.0954937
-0.220807	-0.0316101	1.53857	2.23042	3.18606	3.32456	-0.601442
-1.57186	-0.981868	-1.55078	-2.6407	-1.39349	-2.66775	-0.566101
2.26273	-0.693415	-0.554895	-0.541362	-0.83907	-0.553671	0.204216
1.70504	-1.32023	-0.0976476	-0.114922	0.135797	0.302116	0.239944
-0.996006	0.730557	0.69855	0.0196857	0.18258	0.0697345	0.633528
0.155049	0.519612	0.32386	0.611713	-0.380904	0.574543	0.454393
-1.21783	0.598865	0.465751	0.812422	0.0116922	0.931682	-0.207381
-0.840138	0.180477	0.515704	1.23672	1.14828	1.49664	0.202867
0.271756	-0.191009	0.484259	0.383102	-0.0209097	0.632301	0.502324
0.271756	-1.21622	-1.87815	-1.26406	-1.25037	-1.02556	0.502324
1.34705	-1.949	-2.6102	-3.3455	-1.97579	-3.21331	0.0252606
1.76272	-1.02262	-1.5899	-1.53943	-0.814788	-1.03775	0.144324
0.77803	0.288869	0.999662	0.989912	0.628045	1.24072	-1.1437
1.22392	0.172668	0.914037	0.989912	0.563328	1.24072	0.00403777
1.1418	0.699613	2.11589	2.61323	2.46957	2.94717	-0.0124189
-0.900371	0.852764	2.16401	2.46648	2.17185	2.62667	-0.207921
1.1609	-2.02242	-2.45916	-2.72792	-0.844079	-2.2476	-0.251086
0.551268	-1.57531	-0.303699	-0.179919	0.189723	0.465764	0.228316
-1.52463	-1.26906	-0.0583711	-0.125451	-0.211931	0.102368	-0.694067
3.98855	-0.183783	-0.174619	-0.0777124	-0.442569	-0.141661	-0.0568429
2.29566	-2.03536	-2.3854	-2.6796	-0.989037	-2.18998	0.213568
-0.0112275	-0.570941	-1.07591	-1.24648	-0.451789	-1.24424	-0.259809
0.165088	-1.6429	-1.92757	-1.37862	0.191054	-0.755825	-0.574464
-0.233896	-1.54373	-2.03421	-2.02217	-0.418549	-1.69977	-0.500544
-0.395327	-1.65993	-2.08233	-1.87758	-0.329518	-1.48868	-1.47733
1.40366	-2.27704	-2.50955	-2.31343	-0.981052	-1.79227	0.11294
1.26403	-0.00791067	1.38656	1.79902	1.52018	1.99634	0.119864
3.25756	0.423189	0.0759911	0.299838	0.824884	0.255909	-0.228514
-0.336894	-0.460263	0.919553	1.20348	0.895068	1.32952	-0.33265
-0.0458978	0.282006	0.47007	1.00693	0.0105039	0.70835	-0.115655
-0.384419	-0.625666	0.672194	1.00849	0.546372	1.21131	-0.755217
-2.23807	-0.638431	-0.302379	-0.0101355	0.292881	0.0754141	0.0818248
-0.0903068	-0.734772	-1.38684	-1.69782	-1.15361	-1.85266	-0.67788
-0.534008	1.35534	1.68214	1.64062	2.29592	2.01849	-0.567359
0.0923936	0.786844	0.475611	0.530258	-0.655954	0.338696	-0.721944
-0.186916	0.471653	0.487916	0.629607	-0.104021	0.395492	-0.707556
2.32439	0.218583	-0.458005	-0.761109	-1.33037	-0.955342	0.228766
2.29268	1.06301	0.404368	0.223015	-0.705217	-0.124334	0.68029
1.13114				0.492819	1.02891	0.261922
-0.421427				-0.0743208	0.682358	-0.723743
-0.0299261				0.0451148	-0.197494	-0.279143
2.17223				-0.522878	-0.102193	0.38193
0.281401				-0.0518595	0.182171	-0.49218
-0.417142				-1.07726	-0.620093	-0.493439
-0.57608				-1.36081	-1.03723	-0.321049
-3.00049				-1.15918	-0.785667	0.894587
-2.60171				-0.684645	-0.353442	0.90214
-2.04315				-1.38705	-0.798181	-0.0417352
-0.541799				-1.47613	-0.821285	1.06266
0.737988				-1.32222	-1.00324	0.866889
-0.975391				-1.133	-0.881238	0.644589
-0.416752				-0.350944	0.255909	0.591532
-0.937211				-0.73867	-0.776041	1.11653
-0.994526				-1.54952	-1.46806	0.603582
-2.11166				0.197353	-0.0261444	-0.136878
0.528954				-1.34457	-1.1117	1.36616
-0.811942				-0.0253067	-0.315899	1.25196
-0.60218				1.70017	0.631338	0.869947
-0.601401				1.8694	0.794025	-0.410616
-1.27911				0.740672	0.907616	0.811584
-0.0170708				-0.100708	0.268423	0.517612
0.777485				-0.069118	0.163977	0.870576
-0.0868009				0.0062443	-0.29087	0.972913
-0.911259				-0.74762	-0.781816	0.809336
-0.582702				0.551942	-0.120483	0.804929
-1.05489				-0.202624	-0.806845	0.190906
-1.262				-0.202872	-0.748124	1.08173
-1.21231				0.729341	-0.0819775	1.01617
-0.80017				-0.383685	-0.941056	0.8284
-0.746236				-0.178123	-0.665337	-0.543978
-1.66621				-0.415134	-0.871496	0.386129
-1.00301				-0.415134	-0.871496	0.561856
-1.08716				-0.203345	-0.590251	0.563655
-1.57919				-0.203345	-0.590251	0.847824
-0.634123						0.585237
-0.0213559						0.519141
-1.60186						0.674715
-0.618541						-1.15359
-2.12816						-1.32446
-1.4051						-0.244431
-1.25791						-0.976438
-1.34003						-1.8865
1.03011						-0.729138
0.808353						-0.733635
-2.48066						-1.275
-2.28349						-1.32446
-1.92209						-1.31996
0.705854						-0.334178
0.147293						-0.322308
-0.134716						-0.423476
0.062398						-0.450634
-1.49084						-0.477432
-1.77012						-0.464483
-0.972427						-0.761512
-1.25171						-0.749822
-0.863776						-0.704858
-0.781655						-1.56996
-0.542578						-0.816368
-0.903885						-0.820864
-0.0649859						-0.695865
-1.29879						-0.161248
-1.66019						-0.164396
-1.01952						-0.212957
-0.740241						-0.227525
-0.74857						-0.20909
-0.469342						-0.232201
-1.41488						-0.846943
-1.1356						-0.862231
-0.659054						-0.899101
-0.232494						-0.770505
-0.232494						-0.770505
-1.16406						-0.404591
-1.16406						-0.404591
-0.850765						-1.41259
-1.13005						-0.509087
-0.694367						-0.296139
-0.694367						-1.18057
-2.69847						-1.5178
-1.11964						-0.0976699
-1.11369						-0.596046
-1.59013						-0.55486
-1.09453						-0.407289
0.037077						-1.28938
0.678948						-1.68866
0.177904						-0.80108
-1.48889						2.63234
-0.256568						1.6944
-0.256568						1.6944
-2.88121						2.28432
-3.07836						3.24834
-3.07836						3.24834
-0.338452						1.41473
-0.102383						2.25644
-0.930947						3.31669
-0.930947						3.31669
-1.01307						3.26992
-0.786617						2.59997
-0.507518						2.56759
1.58153						2.71327
1.07325						2.76453
-0.996739						2.56489
-1.07886						2.52443
0.394878						1.56041
0.115767						2.47317
-0.216132						2.63863
-0.265567						2.5613
-0.00616336						2.74205
-0.901536						2.89762
1.65022						2.24026
-1.35391						2.69709
-1.35391						2.69709
1.79825						2.35087
0.402042						2.85896
-0.156531						2.9273
-0.123808						2.4399
-0.0645963						2.9219
-0.343906						2.95698
1.3293						0.245987
-1.02611						2.07479
-2.22536						3.06039
0.51784						0.895935
-0.401949						0.0902779
-0.15731						-1.15899
-0.00927978						-0.769606
-0.370785						0.0985512
-0.117965						2.79421
0.122561						1.73577
0.319717						2.52712
0.25123						-0.457918
-0.249829						-0.447037
-0.914788						-0.658995
-0.717628						-1.62391
0.062398						1.21671
-0.298913						2.09727
-0.544526						-0.390743
-0.766185						-1.29568
0.137601						-2.8766
-0.281305						-2.81725
0.613736						-2.06186
-0.306236						-1.99172
-2.35695						0.903759
0.857382						0.955737
-0.661392						0.0233721
-0.940557						-0.815469
-0.205615						2.59367
-0.402728						2.63324
-0.991982						3.00194
-0.236272						2.83647
-0.0466769						0.31765
-0.599842						2.75554
-0.160037						2.78072
0.979133						-2.64009
0.699855						-1.72463
-0.838206						0.957985
-0.0797889						0.973273
-0.581144						0.107724
-1.26204						0.563025
-0.53206						0.918597
-1.00863						1.04548
-0.641525						-0.076537
-0.921368						0.313459
-0.780003						2.27173
-0.780003						3.14762
1.14684						-0.177795
-0.356372						-1.60863
-0.077062						-0.772304
-0.077062						-1.64909
1.36404						-0.438314
-0.438957						3.07928
0.498546						1.62246
0.116156						-1.26331
0.0339606						-2.18866
-0.642693						2.91291
-1.35898						1.76544
-0.857933						1.75465
0.499699						-0.708455
0.138291						0.159162
0.446953						0.917248
0.726235						0.00223922
-0.578806						-0.900899
-0.706611						2.45788
1.41568						-0.971942
1.1364						-1.81816
0.353538						-2.21024
0.435664						-2.16168
1.27448						-2.23632
1.19235						-1.40089
1.34269						-0.882015
1.42481						-0.836152
1.57316						-2.0061
1.93457						-1.99711
-1.7375
-1.7375
-1.04782
-1.04782
-2.39962
0.584162
-0.0564157
-0.530112
-0.751862
0.672991
0.672991
0.368708
-0.107837
2.34544
1.87232
0.0721368
0.321369
0.201507
-0.606465
-0.835175
-1.26625
-1.06909
-1.9324
-2.14352
-1.65035
-1.4532
-1.19441
-0.915127
0.461826
1.28121
-0.379355
-0.658665
-1.64627
-1.84343
1.3076
0.831154
-0.447138
-0.447138
-1.40982
-1.40982
-0.908057
-1.3845
-0.55816
-0.361046
